# Supplementary material for: A Novel Sphingosine Kinase Inhibitor Suppresses Chikungunya Virus Infection
Source: Viruses. 2022 May 24;14(6):1123. doi: 10.3390/v14061123 (PMC9229564; doi:10.3390/v14061123)
Supplement: Supplementary file 1 [file viruses-14-01123-s001.zip]

Archive with 1 entries (1 files):
- viruses-1685426-supplementary.pdf
